# Supplementary material for: Electrophysiological Properties from Computations at a Single Voltage: Testing Theory with Stochastic Simulations
Source: Entropy (Basel). 2021 May 6;23(5):571. doi: 10.3390/e23050571 (PMC8148522; doi:10.3390/e23050571)
Supplement: Supplementary file 1 [file entropy-23-00571-s001.zip]

Archive with 1 entries (1 files):
- entropy-1041047-supplementary.pdf
